# Supplementary material for: Calcium Reduces Liver Injury in Mice on a High-Fat Diet: Alterations in Microbial and Bile Acid Profiles
Source: PLoS One. 2016 Nov 16;11(11):e0166178. doi: 10.1371/journal.pone.0166178 (PMC5113033; doi:10.1371/journal.pone.0166178)
Supplement: S2 Table — (XLSX) [file pone.0166178.s003.xlsx]

## Sheet: HFWD
			Tumors									Non-proliferative lesion (Kleiner scores)						Blood Chemistry											Serum Cytokines
Mouse ID	Age at necropsy	Scheduled (S) or premature (P) endpoint	RH	HA	HCC	proliferative mass? Y or N		Tumor Size	Mouse weight (at termination)	Liver weight	Visceral	Steatosis	Inflammation	Ballooning degeneration	NAS score	Fibrosis	Necrosis	AST	ALT	ALKP	Total Bilirubin	Albumin	T Proteins		Creatinine		Glucose	Calcium	Mo IL-1b	Mo IL-6	Mo KC	Mo MCP-1	Mo TNF-a
	weeks							cm3	g	g	Index							U/L	U/L	U/L	mg/dL	g/dL	g/dL		mg/dL		mg/dL	mg/dL	pg/ml	pg/ml	pg/ml	pg/ml	pg/ml
																		39.55-386.05	24.3-115.25	65.5-364.2	0.12-0.58	2.72-4.2	4.63-7.2		0.09-0.4		79.35-354.05	9.03-12.4
HF-M-1-A@	72	P-found dead	0	0	1	Y (large)		14.5	29.3	4.95	16.8942	2	1	1	4		4	Not Available
HF-M-1-B	81	S	0	0	0	N			64.7	3.4426	5.32087	3	2	2	7	1	0	66	75	64	0.2	3.2	6		0.19		297	9.9	OOR <	4.64	68.18	267.58	*1.54
HF-M-1-C	81	S	1	0	0	Y (small)		0.032	60	2.7313	4.55217	3	2	2	7	3	0	116	75	30	0.1	3.6	6.7		0.19		318	10.7	OOR <	*0.48	32.98	160.09	3.85
HF-M-1-D	81	S	1	0	0	Y (small)		0.02	54.6	2.381	4.36081	2	1	1	4	0	0	120	66	65	0.2	3.7	7		0.25		275	10.9	OOR <	*0.82	40.87	193.06	OOR <
HF-M-1-E	81	S	0	0	1	Y (large)		1.9	56.5	3.7075	6.56195	3	2	2	7	3	3	430	756	64	0.1	3.5	6.5		0.19		288	10.5	OOR <	4.5	89.08	204.14	*1.54
HF-M-2-A@	43.5	P-dermatitis	0	0	0	N			42		0	1	0	0	1	2	0	Not Available											OOR <	10.33	24.35	177.66	3.85
HF-M-2-B	81	S	1	0	1	Y (large); 2 lesions		11.8	38	3.8127	10.0334	3	2	3	8	2	0	224	329	124	0.1	3.5	6.8		0.22		294	10.7	OOR <	2.3	137.26	151.49	1.54
HF-M-2-C	81	S	1	1	0	Y (small); 2 lesions		0.21	79.5	3.2028	4.02868	2	1	2	5	1	0	88	76	82	0.1	3.5	6.5		0.26		453	10.4	OOR <	2.3	67.41	93.43	OOR <
HF-M-2-D	81	S	0	0	0	N			64	2.633	4.11406	3	2	2	7	1	0	99	84	93	0.1	3.4	6.5		0.2		310	10.5	OOR <	1.49	6.96	121.78	1.54
HF-M-2-E	81	S	0	0	0	N			57.6	1.9323	3.35469	1	1	1	3	2	0	471	87	59	0.1	3.5	6.6		0.24		342	10.6	OOR <	0.97	36.3	155.81	3.85
HF-M-3-A@	69.6	P-found dead	1	0	0	Y (large)		16.31	30.7	8.1224	26.4573	2	2	1	5	3	4	Not Available
HF-M-3-B	81	S	0	0	0	N			30.6	1.7465	5.70752	1	1	0	2	1	0	100	45	59	0.1	2.6	4.8		0.13		205	7.9	OOR <	4.41	137.26	107.44	0.33
HF-M-3-C	81	S	0	0	0	N			50.5	2.2232	4.40238	1	1	1	3	1	0	109	60	25	0.3	2.3	4.7		0.11		198	7.7	OOR <	19.48	40.74	297.05	OOR <
HF-M-3-D	81	S	0	1	0	Y (large)		1.65	64.8	3.1787	4.9054	3	1	2	6	0	0	119	124	86	0.1	3.1	5.8		0.18		290	9.5	OOR <	1.04	61.09	105.48	1.54
HF-M-3-E	81	S	0	0	0	N			68.8	4.1145	5.98038	2	1	2	5	1	0	157	124	85	0.1	2.9	5.7		0.16		242	8.6	OOR <	1.3	60.15	153.23	1.54
HF-M-4-A@	70.6	P-found dead	1	0	0	Y (large)		11.22	23.3	2.9856	12.8137	2	3	0	5	2	4	Not Available
HF-M-4-B@	72.4	P-dermatitis	0	0	0	N			41.6	1.4843	3.56803	2	1	2	5	0	0	222	51	26	0.1	1.8	4		0.2		88	8	OOR <	351.59	75.3	66.32	1.54
HF-M-4-C@	77.7	P-found dead	Autolyzed; No Liver tumor grossly			N			61.5									Not Available
HF-M-4-D	81	S	0	0	0	N			64.9	2.5924	3.99445	3	1	2	6	0	0	111	65	38	0.1	2.6	5.1		0.14		245	8.6	OOR <	2.98	46.55	87.2	OOR <
HF-M-4-E	81	S	0	0	0	N			60.7	2.3364	3.84909	2	1	2	5	0	0	67	52	47	0.1	2.7	5.2		0.16		253	8.9	OOR <	5.48	46.11	140.94	OOR <
Died prematurly@	Total	S 14	6	2	3	11 N	Mean	6.40467	52.18	3.19873	6.88943	2.15789	1.36842	1.47368	5	1.27778	0.789474	166.6	137.933	63.1333	0.126667	3.06	5.86		0.188		273.2	9.56		29.4864	60.6619	155.169	2.17556
		P (liver t) 3				9 Y	SD	6.87927	15.5914	1.51097	6.05186	0.764719	0.683986	0.841191	1.85592	1.07406	1.58391	124.535	184.45	27.7948	0.0593617	0.557802	0.912454		0.0434577		79.601	1.16484		92.8382	36.1669	63.0016	1.31515
		P (other) 3				2 mice 2 lesions
																		Not available: unscheduled euthanasia or found dead, serum not obtained											OOR <: Out of range below
			RH: regenerative hyperplasia
			HA: Hepatic adenoma																											40.267	54.19	157.501	2.10833
			HCC: hepatocellular carcinoma

## Sheet: HF+Ca
			Tumors									Non-proliferative lesion (Kleiner scores)						Blood Chemistry											Serum Cytokines
Mouse ID	Age at necropsy	Scheduled (S) or premature (P) endpoint	RH	HA	HCC	proliferative mass? Y or N		Tumor Size	Mouse weight (at termination)	Liver weight	Visceral	Steatosis	Inflammation	Ballooning degeneration	NAS score	Fibrosis	Necrosis	AST	ALT	ALKP	Total Bilirubin	Albumin	T Proteins		Creatinine		Glucose	Calcium	Mo IL-1b	Mo IL-6	Mo KC	Mo MCP-1	Mo TNF-a
	weeks					Y or N		cm3	g	g	Index							U/L	U/L	U/L	mg/dL	g/dL	g/dL		mg/dL		mg/dL	mg/dL	pg/ml	pg/ml	pg/ml	pg/ml	pg/ml
																		39.55-386.05	24.3-115.25	65.5-364.2	0.12-0.58	2.72-4.2	4.63-7.2		0.09-0.4		79.35-354.05	9.03-12.4
HF+Ca-M-1-A@	52.6	P- dermatitis	0	0	0	N			32.2	1.7091	5.30776	0	1	0	1	0	0	Not Available											OOR <	51.32	72.76	176.02	3.85
HF+Ca-M-1-B	81	S	1	0	1	Y (1large); 2 lesions		6.9	66.9	3.9162	5.85381	1	1	1	3	NA	0	376	178	218	0.2	3.6	7.2		0.21		256	11	OOR <	7.37	94.58	238.45	2.71
HF+Ca-M-1-C	81	S	0	1	0	Y (small)		0.045	65.9	2.8461	4.31882	2	1	2	5	0	0	203	114	66	0.1	3.5	6.9		0.2		424	10.4	OOR <	3.15	76.52	180.12	OOR <
HF+Ca-M-1-D	81	S	0	0	0	N			64.5	2.6173	4.05783	2	2	2	6	0	0	183	98	30	0.1	3.2	6.1		0.14		304	10.1	OOR <	5.8	117.81	312.09	OOR <
HF+Ca-M-1-E	81	S	0	1	0	Y (small)		0.06	61.3	2.2212	3.62349	3	1	2	6	0	0	112	82	10	0	2.7	5.4		0.11		253	8.4	OOR <	6.54	85.6	109.39	OOR <
HF+Ca-M-2-A@	45.3	P-dermatitis	0	0	0	N			63.3	3.4026	5.37536	3	0	1	4	0	0	Not Available
HF+Ca-M-2-B	81	S	0	0	0	N			64.3	2.5977	4.03997	2	0	2	4	0	0	142	118	53	0.1	3.3	6.3		0.2		198	9.8	OOR <	4.08	57.14	104.49	OOR <
HF+Ca-M-2-C	81	S	0	1	0	Y (small)		0.018	39.4	1.9149	4.86015	1	1	0	2	NA	0	72	40	14	0	2.3	5.5		0.19		183	9.6	OOR <	44.01	94.96	40.09	OOR <
HF+Ca-M-2-D	81	S	0	0	0	N			62.3	2.3262	3.73387	2	2	1	5	1	0	140	67	30	0.1	2.9	5.9		0.18		257	10.3	OOR <	2.06	50.56	40.09	1.54
HF+Ca-M-2-E	81	S	0	0	1	Y (large)		4.8	61.2	3.8829	6.34461	3	2	2	7	1	2	183	143	36	0	3.6	7.5		0.17		212	10.2	OOR <	56	53	103.5	10
HF+Ca-M-3-A	81	S	0	0	0	N			32.9	1.705	5.18237	0	1	0	1	0	0	68	33	19	0	2.3	4.7		0.1		222	8.6	OOR <	79.97	52.69	25.31	OOR <
HF+Ca-M-3-B@	63	P-dermatitis	0	0	0	N			29	1.507	5.19655	0	0	0	0	1	0	92	39	15	0	2.4	4.6		0.18		196	8.9	OOR <	219.63	195.38	99.52	OOR <
HF+Ca-M-3-C	81	S	0	0	0	N			58.3	1.8168	3.1163	2	1	1	4	0	0	182	81	49	0.1	3.4	6.5		0.17		250	10	OOR <	3.52	52.47	105.48	OOR <
HF+Ca-M-3-D	81	S	0	0	0	N			59	2.4866	4.21458	3	1	2	6	0	0	210	111	53	0.1	3.3	6.4		0.21		257	10.1	OOR <	2.96	40.39	118.96	0.33
HF+Ca-M-3-E	81	S	0	1	0	Y (small)		0.02	53.8	2.1845	4.06041	1	0	1	2	0	0	145	95	42	0.1	3.4	6.6		0.19		184	10	OOR <	13.5	112.74	173.54	OOR <
HF+Ca-M-4-A@	51.3	P-dermatitis	0	0	0	N			29.2	1.6663	5.70651	0	0	0	0	0	0	Not Available											OOR <	19.05	58.52	53.14	1.54
HF+Ca-M-4-B@	64	P-dermatitis	0	0	0	N			36.6	1.7082	4.66721	0	0	0	0	1	0	103	31	12	0	2.2	5.5		0.19		213	9.4	OOR <	37.93	53.86	91.37	3.85
HF+Ca-M-4-C	81	S	0	0	0	N			58.8	2.666	4.53401	1	1	2	4	NA	0	123	62	51	0.1	3.3	6.6		0.18		238	10.5	OOR <	5.24	36.34	111.33	OOR <
HF+Ca-M-4-D	81	S	0	0	0	N			63.2	2.6143	4.13655	3	0	2	5	0	0	118	94	44	0.1	3.4	6.7		0.19		298	10.3	OOR <	0.7	53.64	113.25	OOR <
HF+Ca-M-4-E	81	S	0	0	0	N			56.4	1.7408	3.08652	1	1	2	4	0	0	Not Available											OOR <	1.26	41.71	84.03	OOR <
Died prematurely@	Total	S 15
		P (liver t) 0	1	4	2	14 N	Mean	1.97383	52.925	2.37648	4.57083	1.5	0.8	1.15	3.45	0.235294	0.1	153.25	86.625	46.375	0.06875	3.05	6.15		0.175625		246.562	9.85		29.6889	73.7195	120.009	3.40286
		P (other) 5				6Y	SD	3.07507	13.7556	0.717087	0.895416	1.14708	0.695852	0.875094	2.21181	0.437237	0.447214	74.0653	41.2842	48.9297	0.060208	0.503322	0.831865		0.0324487		59.8085	0.710868		51.5256	38.0056	70.8076	3.1829
						1 mouse 2 lesions
																		Not available: unscheduled euthanasia or found dead, serum not obtained											OOR <: Out of range below
			RH: regenerative hyperplasia
			HA: Hepatic adenoma													NA; not applicable, Picro Red slide not available for evaluation
			HCC: hepatocellular carcinoma
																														33.3477	67.9438	110.391	2.222
