# Supplementary material for: Calcium Reduces Liver Injury in Mice on a High-Fat Diet: Alterations in Microbial and Bile Acid Profiles
Source: PLoS One. 2016 Nov 16;11(11):e0166178. doi: 10.1371/journal.pone.0166178 (PMC5113033; doi:10.1371/journal.pone.0166178)
Supplement: S3 Table — (XLSX) [file pone.0166178.s004.xlsx]

## Sheet: Raw Data_Bile Acids
	Bile acid analysis (liver and gall bladder) by LC/MS/MS (Metabolomics core, University of Michigan)
	Data have been normalized to sample weight to be picomoles per mg of sample.
EX00321					TaMCA	TbMCA	THCA	THDCA/TUDCA	TCA	GHCA	wMCA	GUDCA	GHDCA	GCA	aMCA	bMCA	TCDCA	TDCA	HCA	CA	UDCA	HDCA	GCDCA	GDCA	TLCA	CDCA	DCA	GLCA	iLCA	LCA
Sample ID	Diet Group	Mouse ID	Sample weight(mg)	Phenotype	Final Conc.	Final Conc.	Final Conc.	Final Conc.	Final Conc.	Final Conc.	Final Conc.	Final Conc.	Final Conc.	Final Conc.	Final Conc.	Final Conc.	Final Conc.	Final Conc.	Final Conc.	Final Conc.	Final Conc.	Final Conc.	Final Conc.	Final Conc.	Final Conc.	Final Conc.	Final Conc.	Final Conc.	Final Conc.	Final Conc.
Ex00321-1	HFWD	HF-M-3-B	79.93	n	205.792	1158.22	1.42799	8.12749	80.7015	0	0.197086	0.00815261	0.0156028	0.122591	0.38418	1.05003	2.05357	16.6703	0.00860032	0	0.0846823	0.0576191	0.0222826	0.0218138	0.298113	0.199333	0.199397	0.872306	37.532	0.432056
Ex00321-2	HFWD	HF-M-3-C	60.38	n	745.861	2807.91	3.80011	21.9499	146.034	0	1.16754	0.0103614	0.00960117	0.0926863	0.777591	4.14118	6.34033	32.9337	0.0234043	2.65333	0.188056	0.227266	0.0357894	0.00867892	0.451413	0.515117	0.429311	0	4.81199	0.835153
Ex00321-3	HFWD	HF-M-3-D	52.9	HA	539.258	2070.86	3.40525	16.2924	211.558	0	0.757917	0.0102938	0.0090338	0.378291	1.11409	2.07377	6.80571	34.8743	0.00943208	4.80351	0.108129	0.169536	0.0412376	0.0261457	0.287217	0.372715	0.383671	0	21.5341	0.12027
Ex00321-4	HFWD	HF-M-3-E	114.66	n	384.303	1178.37	1.96952	7.39843	84.4622	0	0.243891	0.00454433	0.00654748	0.0768639	0.219706	0.630413	2.82406	6.33626	0.00291464	1.84317	0.0309926	0.0316811	0.0156526	0.00259256	0.130723	0.262127	0.271777	0.351105	2.33319	0
Ex00321-5	HFWD	HF-M-4-D	72.8	n	1393.74	3937.33	39.7499	66.6345	325.535	0	3.41867	0.0405232	0.0514066	0.294535	2.19333	1.8917	28.875	52.8306	0.0624566	15.8432	0.0288214	0	0.040089	0.0774253	1.83256	0.256582	0.259642	0	17.5226	0
Ex00321-6	HFWD	HF-M-4-E	79	n	562.721	1280.96	15.5598	27.9793	146.208	0	0.588386	0.011529	0.0218411	0.107994	0.566225	0.672226	7.86558	22.5355	0.0221812	2.5665	0.0500435	0.233547	0.0239068	0.00755573	0.366226	0.235925	0.24899	0	3.60198	0.0419794
Ex00321-7	HFWD	HF-M-1-B	65.48	n	83.0496	2874.06	2.05344	8.01852	59.6425	0	0.509216	0.0112082	0.00343499	0.0510948	0.303585	3.89247	1.19873	3.66335	0.02059	1.76468	0.110735	0.147127	0.0275004	0.00396374	0.190009	0.884862	0.825485	0	3.11423	0.86788
Ex00321-8	HFWD	HF-M-1-E	99.84	HCC	67.3755	1464.79	1.35897	4.8094	44.5998	0	0.0427995	0.00862651	0.00391348	0.021093	0.216723	1.04323	2.2164	9.58787	0	0	0.0230906	0.0269933	0.0200509	0.00636076	0.248461	0.130141	0.128267	0	12.8114	0.0976454
Ex00321-9	HFWD	HF-M-2-B	60.96	RH/HCC	823.184	3032.26	5.88208	5.91185	259.268	0	1.83861	0.000731563	0.00309097	0.112925	0.145389	8.2233	2.2908	3.84992	0.014262	5.80894	0.0525123	0.0754442	0.0424815	0.00492863	0.172517	0.320038	0.329943	0	17.5718	0
Ex00321-10	HFWD	HF-M-2-E	66.87	n	649.83	2135.17	14.2864	20.7078	196.321	0	6.90457	0.0162579	0.0271241	0.321678	4.83363	11.0872	10.725	21.5771	0.4281	57.4975	0.0819193	0.218721	0.037899	0.021692	0.290115	0.396329	0.348572	0	4.22678	0.0836099
Ex00321-11	HFWD + Calcium	HF-Ca-M-1-B	81.51	RH/HCC	655.223	3199.71	3.632	7.32301	123.544	0	1.32988	0.0125114	0.00205324	0.30763	1.94431	9.86393	11.7851	13.1477	0.0138227	3.35229	0.115988	0.0634946	0.0259894	0.0158586	0.379869	0.325256	0.325361	0	44.5831	0
Ex00321-12	HFWD + Calcium	HF-Ca-M-1-C	55.95	HA	3184.65	15397.6	53.5045	104.072	1317.78	0.113504	5.72529	0.300724	0.142376	7.79751	11.7691	4.28215	194.639	262.12	0.0756239	34.5679	0.33349	0.356313	0.380926	0.182938	6.01604	0.840103	0.758329	0	6.7831	0
Ex00321-13	HFWD + Calcium	HF-Ca-M-1-E	66.9	HA	448.193	1199.19	1.95329	7.40276	117.68	0.0285296	1.30186	0.000561189	0.0182704	0.210735	0.633164	4.39704	4.25962	15.8247	0.00968725	0.139913	0.267931	0.274838	0.0382872	0.00913514	0.291682	0.709267	0.722068	0	27.5083	0
Ex00321-14	HFWD + Calcium	HF-Ca-M-3-B	63.39	n	213.794	674.688	1.11458	4.16988	63.4168	0	0.286392	0.00766647	0.00689983	0.116022	0.650337	0.625662	3.93573	5.10557	0	0	0.00957351	0	0.0338188	0.0118033	0.450945	0.42097	0.421105	0	12.3129	0.0501731
Ex00321-15	HFWD + Calcium	HF-Ca-M-3-C	92.34	n	852.277	2011.48	14.9692	25.289	267.114	0.0986919	0.523587	0.0108341	0.0369256	0.266072	0.9455	0.447452	28.4675	35.6838	0.0141942	1.99171	0.0578137	0.122023	0.0463356	0.0121485	0.726689	0.171796	0.171852	0.116254	9.88873	0.0992941
Ex00321-16	HFWD + Calcium	HF-Ca-M-3-E	74.12	HA	1420.15	5737.31	26.2514	54.6481	494.963	1.34275	1.25999	0.0393765	0.250183	0.439039	2.55393	3.14668	40.5242	28.7412	0.0216009	2.71611	0.137644	0.431138	0.133949	0.0126175	0.636653	0.191503	0.191564	0	18.6633	0.174505
Ex00321-17	HFWD + Calcium	HF-Ca-M-1-D	90.47	n	457.589	1715.12	5.36903	13.6166	145.09	0.249643	0.247721	0.00568466	0.0368749	0.140438	0.353839	0.772241	8.46955	12.7159	0.0084793	0	0.0524375	0.0778191	0.0428367	0.00667198	0.250784	0.22628	0.226353	0	14.8767	0.067618
Ex00321-18	HFWD + Calcium	HF-Ca-M-2-D	117.21	n	727.753	1568.95	18.592	29.6807	107.349	0.0337172	1.88644	0.00962667	0.0438114	0.126606	1.88362	2.26678	6.8017	22.2724	0.0452658	5.23368	0.162627	0.952634	0.0166299	0.0164408	0.432768	0.185016	0.182883	0	9.69653	0.0817536
Ex00321-19	HFWD + Calcium	HF-Ca-M-2-B	75.3	n	328.505	542.086	6.83296	14.5504	46.5661	0.0408335	0.464002	0.00559325	0.0182627	0.0361037	0.517212	0.477649	3.01285	9.65385	0.0164381	0	0	0.344768	0.0284565	0.0106199	0.437405	1.65579	1.32474	0	14.2327	0.136573
	Total Sample Analyzed:			Liver Phenotype:
	HFWD:	10		n: no tumor
	HFWD + Calcium:	9		RH: regenerative hyperplasia
				HA: Hepatic adenoma
				HCC: hepatocellular carcinoma

## Sheet: Bile acid Key
Alpha-muricholate	aMCA
chenodeoxycholic acid	CDCA
Glycodeoxycholate	GDCA
Taurochenodeoxycholate	TCDCA
Tauro-hyocholate	THCA
Beta-muricholate	bMCA
deoxycholic acid	DCA
Glycoursodeoxycholate	GUDCA
Taurodeoxycholate	TDCA
Tauro a-muricholic acid	TaMCA
Omega-muricholate	wMCA
urso deoxycholic acid	UDCA
Glycolithocholate	GLCA
Tauroursodeoxycholate	TUDCA
Glycol-hyodeoxycholate	GHDCA
hyocholate	HCA
Glycocholic acid	GCA
lithocholic acid	LCA
Taurolithocholate	TLCA
Hyodeoxycholate	HDCA
Tauro-hyodeoxycholate	THDCA
cholate	CA
Glycochenodeoxycholate	GCDCA
taurocholic acid	TCA
Tauro- b-muricholic acid	T-bMCA
Iso-Lithocholic acid	iLCA
Glycohyocholic acid	GHCA
